# Supplementary material for: Genome-Wide Screening and Characterization of the Dof Gene Family in Physic Nut (Jatropha curcas L.)
Source: Int J Mol Sci. 2018 May 29;19(6):1598. doi: 10.3390/ijms19061598 (PMC6032415; doi:10.3390/ijms19061598)
Supplement: Supplementary file 1 [file ijms-19-01598-s001.zip]

Archive with 9 entries (9 files):
- Supplementary Tables and Figures/Figure S1. Sequence logos of the motifs in Dof proteins.tif
- Supplementary Tables and Figures/Table S1.XLSX
- Supplementary Tables and Figures/Table S2.XLSX
- Supplementary Tables and Figures/Table S3.XLSX
- Supplementary Tables and Figures/Table S4.XLSX
- Supplementary Tables and Figures/Table S5.XLSX
- Supplementary Tables and Figures/Table S6.XLSX
- Supplementary Tables and Figures/Table S7.XLSX
- Supplementary Tables and Figures/Table S8.XLSX
