# Supplementary material for: Genome-Wide Screening and Characterization of the Dof Gene Family in Physic Nut (Jatropha curcas L.)
Source: Int J Mol Sci. 2018 May 29;19(6):1598. doi: 10.3390/ijms19061598 (PMC6032415; doi:10.3390/ijms19061598)
Supplement: Supplementary file 1 [file ijms-19-01598-s001.zip › Supplementary Tables and Figures/Table S1.XLSX]

## Sheet: Sheet1
Table S1. (Proteins with partial defect in the N-terminal region are marked in red)
Species	Methods	Number
Jatropha curcas	BLAST	34	XP_012091770.1, XP_012091631.1, XP_012091630.1, XP_012091629.1, XP_012091628.1, XP_012091561.1, XP_012086658.1,
			XP_012084716.1, XP_012083166.1, XP_012083165.1, XP_012083164.1, XP_012083162.1, XP_012083161.1, XP_012083160.1,
			XP_012083159.1, XP_012081705.1, XP_012080436.1, XP_012080278.1, XP_012080063.1, XP_012079559.1, XP_012079164.1,
			XP_012079148.1, XP_012079147.1, XP_012074917.1, XP_012074916.1, XP_012074418.1, XP_012071724.1, XP_012070363.1,
			XP_012069011.1, XP_012067660.1, XP_012066060.1, XP_012065018.1, XP_012064896.1, XP_012089351.1
	HMMER	33	XP_012091770.1, XP_012091631.1, XP_012091630.1, XP_012091629.1, XP_012091628.1, XP_012091561.1, XP_012086658.1,
			XP_012084716.1, XP_012083166.1, XP_012083165.1, XP_012083164.1, XP_012083162.1, XP_012083161.1, XP_012083160.1,
			XP_012083159.1, XP_012081705.1, XP_012080436.1, XP_012080278.1, XP_012080063.1, XP_012079559.1, XP_012079164.1,
			XP_012079148.1, XP_012074917.1, XP_012074916.1, XP_012074418.1, XP_012071724.1, XP_012070363.1, XP_012069011.1,
			XP_012067660.1, XP_012066060.1, XP_012065018.1, XP_012064896.1, XP_012089351.1
	Combined	33	XP_012091770.1, XP_012091631.1, XP_012091630.1, XP_012091629.1, XP_012091628.1, XP_012091561.1, XP_012086658.1,
			XP_012084716.1, XP_012083166.1, XP_012083165.1, XP_012083164.1, XP_012083162.1, XP_012083161.1, XP_012083160.1,
			XP_012083159.1, XP_012081705.1, XP_012080436.1, XP_012080278.1, XP_012080063.1, XP_012079559.1, XP_012079164.1,
			XP_012079148.1, XP_012074917.1, XP_012074916.1, XP_012074418.1, XP_012071724.1, XP_012070363.1, XP_012069011.1,
			XP_012067660.1, XP_012066060.1, XP_012065018.1, XP_012064896.1, XP_012089351.1
