# Supplementary material for: Genome-Wide Screening and Characterization of the Dof Gene Family in Physic Nut (Jatropha curcas L.)
Source: Int J Mol Sci. 2018 May 29;19(6):1598. doi: 10.3390/ijms19061598 (PMC6032415; doi:10.3390/ijms19061598)
Supplement: Supplementary file 1 [file ijms-19-01598-s001.zip › Supplementary Tables and Figures/Table S2.XLSX]

## Sheet: Sheet1
Table S2 The Dof protein information of Jatropha curcas, Ricinus communis and Arabidopsis thaliana
Gene ID	Protein name	Protein model	Species	Gene ID	Protein name	Species	Gene ID	Protein name	Protein model	Species
105649666	JcDof-1	XP_012091770.1	Jatropha curcas	27395.m000081	RcDof-1	Ricinus_communis	At1g07640	AtDof1.1	NP_850938	Arabidopsis thaliana
105649561	JcDof-2.1	XP_012091631.1	Jatropha curcas	27985.m000859	RcDof-2	Ricinus_communis	At1g21340	AtDof1.2	NP_173556	Arabidopsis thaliana
	JcDof-2.2	XP_012091630.1	Jatropha curcas	28838.m000250	RcDof-3	Ricinus_communis	At1g26790	AtDof1.3	NP_174001	Arabidopsis thaliana
105649560	JcDof-3.1	XP_012091629.1	Jatropha curcas	29235.m000230	RcDof-4	Ricinus_communis	At1g28310	AtDof1.4	NP_174152	Arabidopsis thaliana
	JcDof-3.2	XP_012091628.1	Jatropha curcas	29333.m001047	RcDof-5	Ricinus_communis	At1g29160	AtDof1.5	NP_174211	Arabidopsis thaliana
105649506	JcDof-4	XP_012091561.1	Jatropha curcas	29676.m001648	RcDof-6	Ricinus_communis	At1g47655	AtDof1.6	NP_564510	Arabidopsis thaliana
105645621	JcDof-5	XP_012086658.1	Jatropha curcas	29676.m001667	RcDof-7	Ricinus_communis	At1g51700	AtDof1.7	NP_175581	Arabidopsis thaliana
105644078	JcDof-6	XP_012084716.1	Jatropha curcas	29688.m000255	RcDof-8	Ricinus_communis	At1g64620	AtDof1.8	NP_564836	Arabidopsis thaliana
105642820	JcDof-7.1	XP_012083166.1	Jatropha curcas	29742.m001380	RcDof-9	Ricinus_communis	At1g69570	AtDof1.10	NP_177116	Arabidopsis thaliana
	JcDof-7.2	XP_012083165.1	Jatropha curcas	29851.m002375	RcDof-10	Ricinus_communis	At2g28510	AtDof2.1	NP_565673	Arabidopsis thaliana
	JcDof-7.3	XP_012083164.1	Jatropha curcas	29900.m001624	RcDof-11	Ricinus_communis	At2g28810	AtDof2.2	NP_850126	Arabidopsis thaliana
	JcDof-7.4	XP_012083162.1	Jatropha curcas	30003.m000320	RcDof-12	Ricinus_communis	At2g34140	AtDof2.3	NP_180961	Arabidopsis thaliana
	JcDof-7.5	XP_012083161.1	Jatropha curcas	30068.m002546	RcDof-13	Ricinus_communis	At2g37590	AtDof2.4	NP_181295	Arabidopsis thaliana
	JcDof-7.6	XP_012083160.1	Jatropha curcas	30072.m000930	RcDof-14	Ricinus_communis	At2g46590	AtDof2.5	NP_182182	Arabidopsis thaliana
	JcDof-7.7	XP_012083159.1	Jatropha curcas	30098.m001709	RcDof-15	Ricinus_communis	At3g21270	AtDof3.1	NP_188764	Arabidopsis thaliana
105641716	JcDof-8	XP_012081705.1	Jatropha curcas	30138.m003918	RcDof-16	Ricinus_communis	At3g45610	AtDof3.2	NP_190147	Arabidopsis thaliana
105640671	JcDof-9	XP_012080436.1	Jatropha curcas	30138.m004065	RcDof-17	Ricinus_communis	At3g47500	AtDof3.3	NP_190334	Arabidopsis thaliana
105640546	JcDof-10	XP_012080278.1	Jatropha curcas	30147.m013945	RcDof-18	Ricinus_communis	At3g50410	AtDof3.4	NP_190610	Arabidopsis thaliana
105640379	JcDof-11	XP_012080063.1	Jatropha curcas	30170.m013941	RcDof-19	Ricinus_communis	At3g52440	AtDof3.5	NP_190812	Arabidopsis thaliana
105639962	JcDof-12	XP_012079559.1	Jatropha curcas	30190.m011331	RcDof-20	Ricinus_communis	At3g55370	AtDof3.6	NP_191097	Arabidopsis thaliana
105639655	JcDof-13	XP_012079164.1	Jatropha curcas	30190.m011334	RcDof-21	Ricinus_communis	At3g61850	AtDof3.7	NP_191744	Arabidopsis thaliana
105639642	JcDof-14	XP_012079148.1	Jatropha curcas				At4g00940	AtDof4.1	NP_192003	Arabidopsis thaliana
105636282	JcDof-15.1	XP_012074917.1	Jatropha curcas				At4g21030	AtDof4.2	NP_193835	Arabidopsis thaliana
	JcDof-15.2	XP_012074916.1	Jatropha curcas				At4g21040	AtDof4.3	NP_193836	Arabidopsis thaliana
105635894	JcDof-16	XP_012074418.1	Jatropha curcas				At4g21050	AtDof4.4	NP_193837	Arabidopsis thaliana
105633699	JcDof-17	XP_012071724.1	Jatropha curcas				At4g21080	AtDof4.5	NP_193840	Arabidopsis thaliana
105632564	JcDof-18	XP_012070363.1	Jatropha curcas				At4g24060	AtDof4.6	NP_567693	Arabidopsis thaliana
105631489	JcDof-19	XP_012069011.1	Jatropha curcas				At4g38000	AtDof4.7	NP_195513	Arabidopsis thaliana
105630455	JcDof-20	XP_012067660.1	Jatropha curcas				At5g02460	AtDof5.1	NP_195866	Arabidopsis thaliana
105629142	JcDof-21	XP_012066060.1	Jatropha curcas				At5g39660	AtDof5.2	NP_851106	Arabidopsis thaliana
105628246	JcDof-22	XP_012065018.1	Jatropha curcas				At5g60200	AtDof5.3	NP_568920	Arabidopsis thaliana
105628152	JcDof-23	XP_012064896.1	Jatropha curcas				At5g60850	AtDof5.4	NP_200893	Arabidopsis thaliana
105647749	JcDof-24	XP_012089351.1	Jatropha curcas				At5g62430	AtDof5.5	NP_201049	Arabidopsis thaliana
							At5g62940	AtDof5.6	NP_201099	Arabidopsis thaliana
							At5g65590	AtDof5.7	NP_201362	Arabidopsis thaliana
							At5g66940	AtDof5.8	NP_201495	Arabidopsis thaliana
