# Supplementary material for: Genome-Wide Screening and Characterization of the Dof Gene Family in Physic Nut (Jatropha curcas L.)
Source: Int J Mol Sci. 2018 May 29;19(6):1598. doi: 10.3390/ijms19061598 (PMC6032415; doi:10.3390/ijms19061598)
Supplement: Supplementary file 1 [file ijms-19-01598-s001.zip › Supplementary Tables and Figures/Table S3.XLSX]

## Sheet: Sheet1
Table S3. The GO annotations of all the Arabidopsis Dof genes (From TAIR)
Group	Gene ID	Gene Name	GO Annotations : involved in Biological Process
A	At1g69570	AtDof1.10	flower development,
			negative regulation of long-day photoperiodism,
			flowering,
			negative regulation of short-day photoperiodism,
			regulation of transcription,
			DNA-templated,
			transcription
A	At2g34140	AtDof2.3	flower development,
			negative regulation of stem cell population maintenance,
			negative regulation of transcription,
			Transcription
			DNA-templated
A	At1g26790	AtDof1.3	regulation of transcription,
			transcription,
			DNA-templated
A	AT5G62430.1	AtDof5.5	flower development,
			regulation of timing of transition from vegetative to reproductive phase,
			vegetative to reproductive phase transition of meristem
A	AT3G47500.1	AtDof3.3	flower development,
			regulation of transcription,
			DNA-templated,
			transcription,
A	AT5G39660.1	AtDof5.2	flower development,
			regulation of transcription,
			transcription,
			DNA-templated
A	AT1G29160.1	AtDof1.5	regulation of transcription,
			seed coat development,
			transcription,
			DNA-templated
C1	At5g66940	AtDof5.8	regulation of transcription, DNA-templated, transcription, DNA-templated
C1	AT5G65590.1	AtDof5.7	guard cell differentiation,
			positive regulation of transcription,
			DNA-templated,
			regulation of cell wall pectin metabolic process,
			stomatal movement
C1	AT2G28810.1	AtDof2.2	regulation of transcription,
			transcription,
			DNA-templated
C1	AT3G21270.1	AtDof3.1	regulation of transcription,
			transcription,
			DNA-templated
C1	AT2G37590.1	AtDof2.4	regulation of transcription,
			transcription,
			DNA-templated
C1	AT3G55370.3	AtDof3.6	photomorphogenesis,
			positive regulation of transcription,
			DNA-templated
C1	AT3G50410.1	AtDof3.4	cell wall modification,
			positive regulation of cell cycle,
			positive regulation of transcription,
			response to auxin,
			response to salicylic acid
C1	AT1G28310.2	AtDof1.4	regulation of transcription,
			transcription,
			DNA-templated
C1	AT1G47655.1	AtDof1.6	regulation of transcription,
			transcription,
			DNA-templated
C1	AT1G07640.3	AtDof1.1	regulation of glucosinolate biosynthetic process,
			transcription,
			response to insect,
			response to jasmonic acid,
			response to wounding,
C1	At1g51700	AtDof1.7	regulation of transcription,
			response to chitin,
			transcription,
			DNA-templated
C1	At4g38000	AtDof4.7	floral organ abscission,
			positive regulation of transcription,
			DNA-templated,
			regulation of transcription,
			transcription
C1	At5g02460	AtDof5.1	regulation of transcription,
			transcription,
			DNA-templated
C2	AT2G28510.1	AtDof2.1	regulation of transcription,
			transcription,
			DNA-templated
C2	AT3G52440.1	AtDof3.5	regulation of transcription,
			transcription,
			DNA-templated
C2	AT3G61850.4	AtDof3.7	negative regulation of transcription,
			regulation of transcription,
			DNA-templated,
			response to red or far red light,
			seed germination
C2	AT4G24060.1	AtDof4.6	regulation of transcription,
			transcription,
			DNA-templated
C2	AT5G60850.1	AtDof5.4	regulation of transcription,
			transcription,
			DNA-templated
C2	AT5G62940.1	AtDof5.6	phloem or xylem histogenesis,
			positive regulation of transcription,
			DNA-templated,
			procambium histogenesis,
			regulation of transcription
C2	AT1G21340.1	AtDof1.2	regulation of transcription,
			transcription,
			DNA-templated
C2	At1g64620	AtDof1.8	regulation of transcription,
			transcription,
			DNA-templated
C2	At2g46590	AtDof2.5	cellular response to red light,
			cellular response to water stimulus,
			positive regulation of gibberellin biosynthetic process,
			positive regulation of seed germination,
			red light signaling pathway,
			regulation of transcription,
			response to cold,
			response to light stimulus,
			seed germination,
			transcription,
			DNA-templated
C2	At3g45610	AtDof3.2	regulation of transcription,
			transcription,
			DNA-templated
C2	At4g00940	AtDof4.1	regulation of transcription,
			transcription,
			DNA-templated
C2	At5g60200	AtDof5.3	regulation of transcription,
			DNA-templated,
			root development,
			transcription
Group	Gene ID	Gene Name	GO Annotations : involved in Biological Process
B	At4g21030	AtDof4.2	cotyledon development,
			mucilage metabolic process involved in seed coat development,
			positive regulation of transcription,
			regulation of secondary shoot formation,
			regulation of transcription,
			seed coat development,
			transcription,
			DNA-templated
B	At4g21040	AtDof4.3	regulation of transcription,
			transcription,
			DNA-templated
B	At4g21050	AtDof4.4	fruit development,
			positive regulation of transcription,
			regulation of secondary shoot formation,
			regulation of transcription,
			transcription,
			DNA-templated
B	At4g21080	AtDof4.5	regulation of transcription,
			transcription,
			DNA-templated
