# Supplementary material for: Genome-Wide Screening and Characterization of the Dof Gene Family in Physic Nut (Jatropha curcas L.)
Source: Int J Mol Sci. 2018 May 29;19(6):1598. doi: 10.3390/ijms19061598 (PMC6032415; doi:10.3390/ijms19061598)
Supplement: Supplementary file 1 [file ijms-19-01598-s001.zip › Supplementary Tables and Figures/Table S4.XLSX]

## Sheet: Sheet1
Table S4. The detailed information of the motifs in Dof proteins.
Motif ID	Length (aa)	NO. of sites	E-value	Multilevel Consensus Sequence
1	43	83	1.8e-3367	NTKFCY[YF]NNY[SN]L[STN]QPR[HY]FCK[TN]CRRYWT[KA]GG[TAS]LRN[VI]PVGGG[CR]RK
2	16	81	4.5e-562	XPPP[EQD][EQ]AL[KP]CPRC[DN]ST
3	42	11	1.4e-206	KQ[AK][EN][RG]CV[LW]VPKTLRIDDPNEAAKSSIW[AT]TLGIKN[ED]KXNXGGG
4	22	13	7.3e-110	ETS[PSH]VLQANPAALSRS[LI][NK]F[HRQ]ES
5	19	17	1.8e-96	KDP[AG]IKLFGK[TK]I[PT][LF]PAXQ
6	36	7	2e-66	[NH]P[AS][LT][KT][SG]NG[TR]VL[TKS]FG[SL][DE][TA]P[LI][CH][ED]S[MV][AE][ST]VLNL[AG][DE][KQ][KNT][VR][YLQ][NA]
7	20	10	2.7e-57	[NK][KN][HNS][SL]AS[HQ]YR[HQ]I[TL][VI]S[ES]A[LG][QV][APN][AVI]
8	13	11	3.9e-49	C[FY]PG[PV]PWPYPWN[SP]
9	26	4	1.2e-44	MDTA[QK]WPQE[IF][VL]VKP[ILM][EN]E[IL]VTNTC[PL]K[PQ]
10	16	13	9.9e-44	S[SG][PN][NP]S[PS]TLGKHSRD[EG][ND]
