# Supplementary material for: Genome-Wide Screening and Characterization of the Dof Gene Family in Physic Nut (Jatropha curcas L.)
Source: Int J Mol Sci. 2018 May 29;19(6):1598. doi: 10.3390/ijms19061598 (PMC6032415; doi:10.3390/ijms19061598)
Supplement: Supplementary file 1 [file ijms-19-01598-s001.zip › Supplementary Tables and Figures/Table S5.XLSX]

## Sheet: Sheet1
Table S5. The detailed information of the Dof gene duplication pairs.
S5.1 Statistics of duplicated Dof gene pairs
Species	Segmental duplications		Tandem duplications		total		Ka/Ks>1	%	Ka/Ks<1	%
	counts	%	counts	%
Jatropha curcas	26	93	2	7	26		23	82	5	18
S5.2 Information of segmentally duplicated Dof gene pairs.
Gene ID	Gene name	Chr	Coordinates		Group	Gene ID	Gene name	Chr	Coordinates		Group	Percent Similarity	Ks	Ka	Ka/Ks
105628246	JcDof-22	NW_012124111.1	3188495	3190056	C1	105647749	JcDof-24	NW_012124095.1	2545707	2547506	C1	18.87	0.7169	0.6358	0.886874
105628246	JcDof-22	NW_012124111.1	3188495	3190056	C1	105629142	JcDof-21	NW_012124138.1	715792	716941	C2	20.23	0.701	0.7193	1.02611
105628152	JcDof-23	NW_012124111.1	2231914	2233935	C2	105631489	JcDof-19	NW_012124182.1	2295258	2297144	C1	20.51	0.5006	0.7349	1.46804
105628246	JcDof-22	NW_012124111.1	3188495	3190056	C1	105631489	JcDof-19	NW_012124182.1	2295258	2297144	C1	23.1	0.4351	0.7282	1.67364
105628246	JcDof-22	NW_012124111.1	3188495	3190056	C1	105636282	JcDof-15	NW_012124337.1	1824228	1825861	C1	50.41	0.3806	0.3586	0.942197
105628152	JcDof-23	NW_012124111.1	2231914	2233935	C2	105641716	JcDof-8	NW_012124589.1	1157885	1159106	C1	22.84	0.4727	0.5753	1.21705
105630455	JcDof-20	NW_012124173.1	334880	337382	A	105641716	JcDof-8	NW_012124589.1	1157885	1159106	C1	12.9	0.8352	0.6959	0.833214
105630455	JcDof-20	NW_012124173.1	334880	337382	A	105649506	JcDof-4	NW_012125517.1	1386451	1387777	C2	12.71	0.8888	0.7238	0.814356
105630455	JcDof-20	NW_012124173.1	334880	337382	A	105649666	JcDof-1	NW_012125517.1	2302299	2303215	A	15.45	0.3793	0.7666	2.02109
105631489	JcDof-19	NW_012124182.1	2295258	2297144	C1	105647749	JcDof-24	NW_012124095.1	2545707	2547506	C1	19.66	0.3876	0.7339	1.89345
105631489	JcDof-19	NW_012124182.1	2295258	2297144	C1	105632564	JcDof-18	NW_012124202.1	898542	901889	A	11.26	0.7945	0.9298	1.1703
105631489	JcDof-19	NW_012124182.1	2295258	2297144	C1	105633699	JcDof-17	NW_012124217.1	485804	487148	C1	33.46	0.4455	0.6609	1.4835
105631489	JcDof-19	NW_012124182.1	2295258	2297144	C1	105635894	JcDof-16	NW_012124308.1	416259	417107	C2	21.81	0.4746	0.7839	1.65171
105631489	JcDof-19	NW_012124182.1	2295258	2297144	C1	105636282	JcDof-15	NW_012124337.1	1824228	1825861	C1	20	0.3495	0.7	2.00286
105631489	JcDof-19	NW_012124182.1	2295258	2297144	C1	105636282	JcDof-4	NW_012125517.1	1386451	1387777	C2	18.94	0.3955	0.8117	2.05234
105632564	JcDof-18	NW_012124202.1	898542	901889	A	105647749	JcDof-24	NW_012124095.1	2545707	2547506	C1	11.24	0.6295	0.6476	1.02875
105632564	JcDof-18	NW_012124202.1	898542	901889	A	105642820	JcDof-7	NW_012124637.1	2129929	2132023	C2	10.8	0.5802	0.6365	1.09704
105632564	JcDof-18	NW_012124202.1	898542	901889	A	105649666	JcDof-1	NW_012125517.1	2302299	2303215	A	15.59	0.4301	0.6414	1.49128
105633699	JcDof-17	NW_012124217.1	485804	487148	C1	105641716	JcDof-8	NW_012124589.1	1157885	1159106	C1	18.95	0.5367	0.7998	1.49022
105635894	JcDof-16	NW_012124308.1	416259	417107	C2	105642820	JcDof-7	NW_012124637.1	2129929	2132023	C2	23.03	0.699	0.6053	0.865951
105636282	JcDof-15	NW_012124337.1	1824228	1825861	C1	105647749	JcDof-24	NW_012124095.1	2545707	2547506	C1	52.6	0.2742	0.3906	1.42451
105639655	JcDof-13	NW_012124448.1	727684	729094	C2	105642820	JcDof-7	NW_012124637.1	2129929	2132023	C2	22.19	0.4861	0.5606	1.15326
105639655	JcDof-13	NW_012124448.1	727684	729094	C2	105645621	JcDof-5	NW_012124848.1	391054	392810	C2	21.51	0.4917	0.6564	1.33496
105639655	JcDof-13	NW_012124448.1	727684	729094	C2	105649666	JcDof-1	NW_012125517.1	2302299	2303215	A	13.06	0.5765	0.8772	1.5216
105642820	JcDof-7	NW_012124637.1	2129929	2132023	C2	105645621	JcDof-5	NW_012124848.1	391054	392810	C2	52.88	0.2439	0.2396	0.98237
105645621	JcDof-5	NW_012124848.1	391054	392810	C2	105647749	JcDof-24	NW_012124095.1	2545707	2547506	C1	20.45	0.565	0.6302	1.1154
S5.3 Information of tandemly duplicated Dof gene pairs.
Gene ID	Gene name	Chr	Coordinates		Group	Gene ID	Gene name	Chr	Coordinates		Group	Percent Similarity	Ks	Ka	Ka/Ks
105639962	JcDof-12	NW_012124448.1	649688	650590	C1	105639642	JcDof-14	NW_012124448.1	636398	637610	C1	80	0.0397	0.0798	2.01008
105649561	JcDof-2	NW_012125517.1	1708009	1710158	C1	105649560	JcDof-3	NW_012125517.1	1698950	1701026	C2	78.19	0.6245	0.702	1.1241
