# Supplementary material for: Genome-Wide Screening and Characterization of the Dof Gene Family in Physic Nut (Jatropha curcas L.)
Source: Int J Mol Sci. 2018 May 29;19(6):1598. doi: 10.3390/ijms19061598 (PMC6032415; doi:10.3390/ijms19061598)
Supplement: Supplementary file 1 [file ijms-19-01598-s001.zip › Supplementary Tables and Figures/Table S6.XLSX]

## Sheet: Sheet1
Table S6. The source information of JcDof gene expression
Name	Treatment	Run	Experiment	Tissue	URL
Mock	Mock-1	SRR1596308	SRX719539	stem	ncbi.nlm.nih.gov/Traces/study/?acc=SRP048608
	Mock-2	SRR1596307	SRX719540	stem
	Mock-3	SRR1596309	SRX719541	stem
GA	GA3-1	SRR1596310	SRX719542	stem
	GA3-2	SRR1596311	SRX719543	stem
	GA3-3	SRR1596312	SRX719544	stem
BA	BA-1	SRR1596313	SRX719545	stem
	BA-2	SRR1596314	SRX719546	stem
	BA-3	SRR1596315	SRX719547	stem
Control_2h_leaf	Control 2 hour leaf 1	SRR1251568	SRX521121	leaf	ncbi.nlm.nih.gov/Traces/study/?acc=SRP041268
	Control 2 hour leaf 2	SRR1251963	SRX521191	leaf
Control_2d_leaf	Control 2 day leaf 1	SRR1251570	SRX521123	leaf
	Control 2 day leaf 2	SRR1251965	SRX521193	leaf
Control_7d_leaf	Control 7 day leaf 1	SRR1251572	SRX521125	leaf
	Control 7 day leaf 2	SRR1251967	SRX521195	leaf
Control_2h_root	Control 2 hour root 1	SRR1251567	SRX521078	root
	Control 2 hour root 2	SRR1251964	SRX521192	root
Control_2d_root	Control 2 day root 1	SRR1251569	SRX521122	root
	Control 2 day root 2	SRR1251966	SRX521194	root
Control_7d_root	Control 7 day root 1	SRR1251571	SRX521124	root
	Control 7 day root 2	SRR1251968	SRX521196	root
Salt_2h_leaf	Salt 2 hour leaf 1	SRR1251958	SRX521186	leaf
	Salt 2 hour leaf 2	SRR1251969	SRX521197	leaf
Salt_2d_leaf	Salt 2 day leaf 1	SRR1251960	SRX521288	leaf
	Salt 2 day leaf 2	SRR1251971	SRX521199	leaf
Salt_7d_leaf	Salt 7 day leaf 1	SRR1251962	SRX521190	leaf
	Salt 7 day leaf 2	SRR1251973	SRX521201	leaf
Salt_2h_root	Salt 2 hour root 1	SRR1251957	SRX521185	root
	Salt 2 hour root 2	SRR1251970	SRX521198	root
Salt_2d_root	Salt 2 day root 1	SRR1251959	SRX521187	root
	Salt 2 day root 2	SRR1251972	SRX521200	root
Salt_7d_root	Salt 7 day root 1	SRR1251961	SRX521189	root
	Salt 7 day root 2	SRR1251972	SRX521200	root
control_0d_leaf	0d_leaf_control_br1	SRR1565783	SRX692835	leaf	ncbi.nlm.nih.gov/Traces/study/?acc=SRP046221
	0d_leaf_control_br2	SRR1565784	SRX692836	leaf
control_13d_leaf	13d_leaf_control_br1	SRR1565785	SRX692837	leaf
	13d_leaf_control_br2	SRR1565786	SRX692838	leaf
control_49-52d_leaf	49-52d_leaf_control_br1	SRR1565797	SRX692849	leaf
	49-52d_leaf_control_br2	SRR1565798	SRX692850	leaf
drought_13d_leaf	13d_leaf_stress_br1	SRR1565787	SRX692839	leaf
	13d_leaf_stress_br2	SRR1565788	SRX692840	leaf
drought_49d_leaf	49d_leaf_stress_br1	SRR1565793	SRX692845	leaf
	49d_leaf_stress_br2	SRR1565794	SRX692846	leaf
drought_52d_leaf	52d_leaf_stress_br1	SRR1565801	SRX692853	leaf
	52d_leaf_stress_br2	SRR1565802	SRX692854	leaf
control_13d_root	13d_root_control_br1	SRR1565789	SRX692841	root
	13d_root_control_br2	SRR1565790	SRX692842	root
control_49-52d_root	49-52d_root_control_br1	SRR1565799	SRX692851	root
	49-52d_root_control_br2	SRR1565800	SRX692852	root
drought_13d_root	13d_root_stress_br1	SRR1565791	SRX692843	root
	13d_root_stress_br2	SRR1565792	SRX692844	root
drought_49d_root	49d_root_stress_br1	SRR1565795	SRX692847	root
	49d_root_stress_br2	SRR1565796	SRX692848	root
drought_52d_root	52d_root_stress_br1	SRR1565803	SRX692855	root
	52d_root_stress_br2	SRR1565804	SRX692856	root
