# Supplementary material for: Genome-Wide Screening and Characterization of the Dof Gene Family in Physic Nut (Jatropha curcas L.)
Source: Int J Mol Sci. 2018 May 29;19(6):1598. doi: 10.3390/ijms19061598 (PMC6032415; doi:10.3390/ijms19061598)
Supplement: Supplementary file 1 [file ijms-19-01598-s001.zip › Supplementary Tables and Figures/Table S7.XLSX]

## Sheet: Sheet1
Table S7. JcDof gene expression data under different treatments.
S7.1 JcDof gene expression data under GA and BA treatments
Name	Mock	GA	BA
JcDof-1	82.4453	59.4115	40.2623
JcDof-2	704.874	597.217	509.129
JcDof-3	234.499	184.291	171.599
JcDof-4	292.314	238.816	207.668
JcDof-5	470.884	425.558	386.281
JcDof-6	294.913	196.188	185.895
JcDof-7	390.05	292.744	227.348
JcDof-8	2.6227	4.85633	13.0523
JcDof-9	1241.02	989.698	779.45
JcDof-10	889.191	425.595	224.199
JcDof-11	296.389	249.383	310.062
JcDof-13	396.535	389.097	483.766
JcDof-14	953.816	896.954	841.568
JcDof-15	42.9596	29.4041	38.4956
JcDof-17	390.897	267.858	229.915
JcDof-18	680.738	497.114	505.398
JcDof-19	458.088	395.999	362.265
JcDof-20	36.8566	30.8405	22.8024
JcDof-21	76.6818	102.481	64.5717
JcDof-22	222.85	201.258	172.9
JcDof-23	317.226	274.219	353.467
JcDof-24	269.235	266.493	242.76
S7.2 JcDof gene expression data under salt stress
Name	Control_2h_leaf	Control_2d_leaf	Control_7d_leaf	Control_2h_root	Control_2d_root	Control_7d_root	Salt_2h_leaf	Salt_2d_leaf	Salt_7d_leaf	Salt_2h_root	Salt_2d_root	Salt_7d_root
JcDof-1	0	13.5107	6.59855	106.795	113.769	34.4448	5.7751	8.93775	15.817	78.5906	92.1744	49.2133
JcDof-2	521.5	521.38	656.61	494.096	666.736	444.851	524.485	608.655	698.87	556.323	635.591	461.584
JcDof-3	48.2	27.0213	50.3655	118.083	165.142	125.577	54.3384	39.6653	51.6991	130.362	211.731	110.668
JcDof-4	98.8	47.6428	78.7703	126.209	78.2472	83.4934	65.6261	57.7469	71.5312	75.6575	175.912	109.488
JcDof-5	134.1	149.735	226.31	651.815	374.874	609.484	169.841	278.813	156.913	476.314	551.144	560.011
JcDof-6	1281.4	1529.86	1913.68	859.574	759.62	1635.14	1314.62	1260.27	1824.26	578.428	1631.88	1601.12
JcDof-7	12.8	11.5298	8.81526	853.262	573.581	587.457	23.3629	53.579	42.7257	790.34	633.647	539.371
JcDof-8	20.8	1.98089	4.4334	8.09349	20.7133	1.36915	11.8127	4.21532	22.6606	10.5115	11.3506	7.2736
JcDof-9	759.2	656.029	594.953	144.573	187.791	496.302	849.465	839.227	741.572	240.207	259.121	444.512
JcDof-10	1066.5	986.025	1459.15	386.073	278.176	784.255	1368.43	1088.07	1252.07	705.688	961.665	1105.58
JcDof-11	97.5	36.1639	83.7709	119.368	115.665	167.516	65.8886	69.2201	67.9817	72.2052	221.581	175.115
JcDof-13	6	13.1043	4.33031	115.334	94.099	99.8753	4.20008	8.68419	7.23926	95.7541	152.726	112.26
JcDof-14	3.8	6.75534	4.4334	898.442	2619.36	3042.35	3.93757	8.17708	3.61963	1608.6	1985.21	1147.14
JcDof-15	18.8	23.8214	26.5489	20.9355	13.8832	12.2742	14.1753	19.0957	11.1731	17.2338	13.1173	13.9982
JcDof-17	111.8	156.185	141.302	82.4559	274.305	150.341	44.8883	32.2488	73.2656	103.01	121.589	52.3972
JcDof-18	101.6	137.951	85.5234	224.432	156.645	132.111	110.514	184.048	253.281	225.541	256.118	216.423
JcDof-19	54.8	27.7832	13.1456	227.987	255.193	185.53	40.1632	17.1149	31.0053	248.051	275.197	249.058
JcDof-20	559.7	699.253	398.183	428.39	230.28	162.231	242.554	177.662	172.648	197.627	469.925	359.726
JcDof-21	377.6	78.1688	58.5107	50.7376	20.3787	132.47	212.628	56.7802	169.889	93.9298	39.5284	75.3157
JcDof-22	144.1	233.897	245.796	235.299	101.447	163.072	270.38	214.522	258.018	193.529	348.203	285.288
JcDof-23	201.2	253.045	304.203	401.471	337.206	346.058	286.655	235.091	248.498	401.022	374.748	365.683
JcDof-24	396.1	327.608	433.908	346.363	505.453	437.454	351.231	365.355	389.034	346.837	641.908	266.267
S7.3 JcDof gene expression data under drought stress
Name	control_0d_leaf	control_13d_leaf	control_49-52d_leaf	drought_13d_leaf	drought_49d_leaf	drought_52d_leaf	control_13d_root	control_49-52d_root	drought_13d_root	drought_49d_root	drought_52d_root
JcDof-1	8.70679	11.4058	12.3988	13.7986	11.8562	11.3604	114.509	121.168	83.9106	69.7562	163.683
JcDof-2	666.144	646.255	687.871	707.59	718.033	596.098	386.453	435.766	375.966	607.211	363.338
JcDof-3	71.0854	102.04	110.217	110.023	140.287	87.2711	199.716	441.906	283.221	183.388	268.481
JcDof-4	51.9187	87.0597	59.6181	62.8092	78.4441	31.2259	139.613	123.814	245.848	485.737	152.611
JcDof-5	170.484	180.754	209.567	185.962	186.281	171.591	271.135	491.822	501.975	373.106	394.528
JcDof-6	246.517	164.814	217.44	245.72	507.512	178.949	217.102	379.007	552.703	1040.24	427.939
JcDof-7	33.7158	49.3264	55.3815	37.3738	25.1966	36.7062	124.641	512.025	222.537	443.077	281.494
JcDof-8	43.1076	39.8953	61.0737	34.1539	19.4751	53.2456	1.06731	1.83663	0.15096	1.04221	0.712817
JcDof-9	435.275	505.087	638.174	710.052	1071.58	503.085	67.323	200.428	256.411	201.815	74.8584
JcDof-10	277.821	256.903	401.328	417.465	1308.54	276.762	254.882	649.184	1578.16	384.553	239.337
JcDof-11	129.907	190.82	243.33	162.582	173.404	190.639	123.894	107.996	167.895	138.881	184.988
JcDof-13	402.002	484.351	584.797	492.856	273.519	584.359	190.343	372.75	224.089	485.911	213.974
JcDof-14	377.563	435.158	478.601	370.562	82.0025	435.995	44.7792	604.163	183.347	274.339	112.982
JcDof-15	47.6483	55.6309	67.9795	48.6086	55.8092	65.9758	59.5189	57.4916	65.3183	52.8932	66.4393
JcDof-17	248.447	240.591	344.284	290.428	822.188	289.711	94.5465	158.28	178.276	511.389	104.261
JcDof-18	213.636	177.637	190.591	171.553	154.618	244.744	359.696	359.73	162.868	351.13	398.052
JcDof-19	87.7998	133.327	154.313	105.685	229.198	135.863	88.2929	162.834	151.606	216.225	136.11
JcDof-20	70.8924	51.0337	82.3774	64.4349	393.137	118.642	53.2711	216.567	51.1767	123.126	173.094
JcDof-21	0.847463	3.75675	2.09348	4.23941	7.20509	1.41863	15.0194	58.4449	88.5838	53.3716	32.3894
JcDof-22	98.3314	113.717	125.513	120.424	123.239	124.672	210.454	189.93	258.293	183.957	220.25
JcDof-23	195.375	267.695	299.286	192.666	231.309	225.141	89.5078	286.605	252.856	316.821	163.757
JcDof-24	180.888	196.575	260.293	214.899	308.361	214.048	144.541	234.763	204.46	371.817	177.113
