# Supplementary material for: Genome-Wide Screening and Characterization of the Dof Gene Family in Physic Nut (Jatropha curcas L.)
Source: Int J Mol Sci. 2018 May 29;19(6):1598. doi: 10.3390/ijms19061598 (PMC6032415; doi:10.3390/ijms19061598)
Supplement: Supplementary file 1 [file ijms-19-01598-s001.zip › Supplementary Tables and Figures/Table S8.XLSX]

## Sheet: Sheet1
Table S8. The differential expression patterns of duplicated Dof gene pairs
The differential expression patterns of duplicated Dof gene pairs
* differentially expressed; x not differentially expressed
Gene1	Gene2	BA1	BA2	Salt1	Salt2	Drought1	Drought2
JcDof-21	JcDof-24	x	x	*	x	*	x
JcDof-22	JcDof-21	x	x	*	*	x	*
JcDof-23	JcDof-19	x	x	x	*	*	x
JcDof-22	JcDof-19	x	x	*	*	x	x
JcDof-22	JcDof-15	x	x	*	*	x	x
JcDof-23	JcDof-8	x	*	x	*	*	*
JcDof-20	JcDof-8	x	*	*	*	*	*
JcDof-20	JcDof-4	x	x	*	*	*	*
JcDof-20	JcDof-1	x	*	*	*	*	x
JcDof-19	JcDof-24	x	x	*	x	x	x
JcDof-19	JcDof-18	x	x	*	*	x	*
JcDof-19	JcDof-17	x	x	*	*	x	*
JcDof-19	JcDof-15	x	x	*	*	x	x
JcDof-19	JcDof-4	x	x	*	*	x	*
JcDof-18	JcDof-24	x	x	*	x	*	x
JcDof-18	JcDof-7	x	x	*	*	*	*
JcDof-18	JcDof-1	x	*	*	*	*	x
JcDof-17	JcDof-8	x	*	*	*	*	*
JcDof-15	JcDof-24	x	x	*	x	x	x
JcDof-13	JcDof-7	x	x	*	*	*	*
JcDof-13	JcDof-5	x	x	*	x	*	x
JcDof-13	JcDof-1	x	*	*	*	*	x
JcDof-7	JcDof-5	x	x	*	x	*	x
JcDof-5	JcDof-24	x	x	x	x	x	x
JcDof-2	JcDof-3	x	x	x	x	x	*
